# Supplementary material for: Induction of Inflammation Disrupts the Negative Interplay between STING and S1P Axis That Is Observed during Physiological Conditions in the Lung
Source: Int J Mol Sci. 2023 May 5;24(9):8303. doi: 10.3390/ijms24098303 (PMC10179278; doi:10.3390/ijms24098303)
Supplement: Supplementary file 1 [file ijms-24-08303-s001.zip]

Archive with 1 entries (1 files):
- ijms-2369817-supplementary.pdf
